# Supplementary material for: Chromatin regulators in the TBX1 network confer risk for conotruncal heart defects in 22q11.2DS
Source: NPJ Genom Med. 2023 Jul 18;8:17. doi: 10.1038/s41525-023-00363-y (PMC10354062; doi:10.1038/s41525-023-00363-y)
Supplement: Supplementary file 3 — IBBC Extended Author List [file 41525_2023_363_MOESM3_ESM.xlsx]

## Sheet: Sheet1
First Name	Last Name	Department	Institution
Stylianos, E.	Antonarakis	Department of Genetic Medicine and Development	University of Geneva Medical School and University Hospitals of Geneva
Massimo	Biondi	Department of Neurology and Psychiatry	Sapienza University
Erik	Boot	Dalglish Family 22q Clinic, and Advisium	Toronto General Hospital, University Health Network, and 's Heeren Loo Zorggroep
Elemi	Breetvelt	Department of Psychiatry	The Hospital for Sick Children and University of Toronto
Tiffany	Busa	Department of Medical Genetics	Hopital Timone Enfats Marseille
Nancy	Butcher	Child Health Evaluative Sciences	The Hospital for Sick Children, Peter Gilgan Centre for Research & Learning
Antonino	Buzzanca	Department of Neurology and Psychiatry	Sapienza University
Miri	Carmel	Felsenstein Medical Research Center, Sackler Faculty of Medicine	Tel Aviv University and Felsenstein Medical Research Center
Isabelle	Cleynen	Department of Human Genetics	KU Leuven
David	Cutler	Department of Human Genetics	Emory University
Bruno	Dallapiccola	Department of Medical Genetics	Bambino Gesu Hospital, Rome
María Angeles	de la Fuente Sanches	Pediatric Cardiology	Son Espases University Hospital
Michael P.	Epstein	Department of Human Genetics	Emory University
Rens	Evers	Department of Psychiatry and Psychology	Maastricht University
Luis	Fernandez	Institute of Medical and Molecular Genetics (INGEMM),	Instituto de Genética Médica y Molecular, Hospital Universitario La Paz
Rosemarie	Fritsch	Department of Psychiatry	Hospital Clinico Universidad de Chile
Fernando	García Algas	Pediatric Cardiology	Son Espases University Hospital
Matthew S.	Hestand	Center for Human Genetics	Katholieke University, Leuven
Tracy	Heung	Dalglish Family 22q Clinic, Clinical Genetics Research Program and Department of Psychiatry	Toronto General Hospital, Centre for Addiction and Mental Health, and the University of Toronto
Stephen	Hooper	Department of Allied Health Sciences	Duke University and the University of North Carolina at Chapel Hill Medical Center
Andrea	Jin	Division of Human Genetics	The Children's Hospital of Philadelphia and the Perelman School of Medicine of the University of Pennsylvania
Leila	Kushan-Wells	Department of Psychiatry and Biobehavioral Sciences, Semel Institute for Neuroscience and Human Behavior	University of California Los Angeles
Alejandra	Laorden-Nieto	Institute of Medical and Molecular Genetics (INGEMM),	Hospital General Universitario Gregorio Marañón
Guido	Lattanzi	Department of Neurology and Psychiatry	Sapienza University
Kathryn	McCabe	School of Psychology	University of Newcastle
Elena	Michaelovsky	Felsenstein Medical Research Center, Sackler Faculty of Medicine	Tel Aviv University and Felsenstein Medical Research Center
Claudia	Ornstein	Department of Psychiatry	Facultad de Medicina, Universidad de Chile
Candice	Silversides	Dalglish Family 22q Clinic, and Department of Medicine	Toronto General Hospital, and the University of Toronto
Esther, D. A.	van Duin	Department of Psychiatry and Psychology	Maastricht University
Elfi	Vergaelen	Center for Human Genetics	University Hospital Leuven
Abraham	Weizman	Felsenstein Medical Research Center, Sackler Faculty of Medicine	Tel Aviv University and Felsenstein Medical Research Center
Michael	Zwick	Department of Human Genetics	Emory University
Elena	Michaelovski	Felsenstein Medical Research Center, Sackler Faculty of Medicine	Tel Aviv University and Felsenstein Medical Research Center
Ronnie	Weinberger	Felsenstein Medical Research Center, Sackler Faculty of Medicine	Tel Aviv University and Felsenstein Medical Research Center
Ehod	Mekori	Felsenstein Medical Research Center, Sackler Faculty of Medicine	Tel Aviv University and Felsenstein Medical Research Center
Joe	Cubells	Human Genetics, and Psychiatry and Behavioral Sciences	Emory University School of Medicine
Jaume	Morey	Genomics of Health and Unit of Molecular Diagnosis and Clinical Genetics, Son Espases University Hospital	Balearic Islands Health Research Institute,
Arango	Celso	Child and Adolescent Psychiatry Department, Institute of Psychiatry and Mental Health	Hospital General Universitario Gregorio Marañón, CIBERSAM, School of Medicine, Universidad Complutense
Ania	Fiksinski	Department of Pediatrics, Wilhelmina Children's Hospital	University Medical Center Utrecht
